# Supplementary material for: Hydrogen Bond Dynamics and Phase Transitions of Water inside Carbon Nanotubes
Source: Nanomaterials (Basel). 2023 Jan 10;13(2):284. doi: 10.3390/nano13020284 (PMC9866512; doi:10.3390/nano13020284)
Supplement: Supplementary file 1 [file nanomaterials-13-00284-s001.zip]

Archive with 1 entries (1 files):
- nanomaterials-2119606-supplementary.pdf
